# Supplementary material for: CRISPR/Cas9 mediated knockout of the abdominal-A homeotic gene in fall armyworm moth (Spodoptera frugiperda)
Source: PLoS One. 2018 Dec 6;13(12):e0208647. doi: 10.1371/journal.pone.0208647 (PMC6283638; doi:10.1371/journal.pone.0208647)
Supplement: S2 Fig — (TXT) [file pone.0208647.s006.txt]

S2 Fig. 
The nucleotide and amino acid sequences of Sfabd-A isoforms
>MH541833 [Spodoptera frugiperda] abdominal A (abd-A) transcript variant A 
GCCACGACGGGGAATTCGGAGTCGTAGAGCCTCATACGCGGGTCATAAACGATTCGCGGC  CATAGTAGAGGTGCACGCGCGAGAATCGATCCGAATCGCCGGCGATAAACGCATCTCCCG  CGAGGCGATCGTCGCGCGCCGCGTCGCCGCCGAGCGATGAGTTCCAAGTTCATCATCGAT  AGCATGCTCCCGAAGTACCACCAGCAGTTCCACCACCAGAATTTGTTCGCGGGAACTGGG  GCGTCGCCTATAGAGGCGTCGCTGTCGTCTTCGCTGTCGTCGTCTCTGTCGACGTCGCTT  TCGAGTTCGCTGTCTGGCGGACTGGGAGCGGCAGCGCTGGGGGCAGGCTCGCCGGGCGCC  GGCAGCCCGCAGCGGTCCTCATCCTCATCATCAGCATCGCCGGGCGCACCGGCGAGGATG  TATCCTTACGTGTCGCATCACCAGCAGTTCGGAGGTTCGGTGCCGTTCTCTGCTGGTGGC  GGTTTGTCCGCGGCGGATGACAAGAGTTGTCGTTACCCGACGGCTGTGGGAGGAGACCCA  ATGGTGAACTACGCGCTGGGCCAGCACAACGGTGGAGCAGCGGTGTCGGCAGCATCGGCC  AGCATGGCAGCCGCTGCACAGTTTTATCATCAAGCAGCAGCCTCCGCGGCATCAGCTGCG  TCTGCCGCCACCGTGGATGCTATGGGAGCGGCATGCTCGCAGCCAGGCTCTGCCCAGCCT  CTGCCAGACATACCGCGGTACCCCTGGATGTCCATCACTGATTTTCCATTTCCAGATTGG  ATGAGCCCCTTCGACCGGGTGGTCTGCGGTGAGTTCAATGGACCGAACGGATGTCCACGA  AGGCGGGGCCGACAGACTTACACAAGGTTCCAAACACTAGAACTAGAAAAGGAATTCCAC  TTCAACCACTATCTGACACGCCGACGCAGGATAGAGATAGCACACGCGCTCTGTCTTACA  GAGAGACAGATCAAAATATGGTTCCAGAATCGACGCATGAAGTTAAAGAAAGAGCTGCGG  GCGGTGAAAGAGATCAATGAGCAGGCCCGTCGAGACAGAGAGGAACAGGAGAGGATGAAG  CAGCAACAGCAGGAGAAACAAGCCAAGCTGGAGAACCAACATCACGGGCACCACGTGACC  CACCATCACGACCCGATGAAGATGCCCATCGACAAGGGCTCCAACGACCTACTCAAAGTG  AACAAGGTCCCTACGTAAGGTGTCAGCGACGCCGTATAGGAAATCTTGACTGATTCTGTA  TCATATAGTGTGAGAGGAAGTGTTACGTCCATACGGACCTGCGGGCGTTAGTCGATTCGT  ATCCACTAGTTTTATGTTTTCGCGTCGGAGTCGTCCTCGTTGTGGAGAACGGCGTCCCGG  TTTATGTAATAATGTTCCTTTAGTGCGAAGGACTTGCCTCGGTGTCGTTCGCTGGGTGGA  CAGTCTGGTGATGTGCTTTAAGCATTTATTTTGTTGCCATAACCACACCTTGTATTGCAA  TAATATTTTACTAAAATATACAAAAACGTGTTAGAATCGCTCTAAGGTTTATAGGAGCCC  GAGTGAACTTCGGTATTGTTAGTTAAGATTTTAAATCTGTGAATCTCATAGTATTTATTG  CTACCACTTACTCTTAATCCATTATGTTATATTTTTATTAATAGATATTATATTATGTAC  ATTTTGATGTATATTTTATTATTTGTCCGCTTTTAGCGGACTGGTTATGTTTTGATGGTC  ACATTTTTTTATGATTGTAAAATTTGTTGTATTTTATCAGTTGATTTGGAAAGAGTTACT  TTTTTATTTTTCTTTTTGACCAGATTGTGATTCACTTCAGTAGTTTTAGTACACAAATTG  TTGTTTTGGTTTGATCCATTGGTTTCGATAGAATAATGTTATCGACAAATATTAAAATAC  CTGCATAGCTAATTCCATAAGAACTTAAAATGTATATTTATAACAAAATACGTATGGAAG  TACAATTTCAAATAGATCTTCGTCGTAACGAGCGTTGTGTTTTATATTTTCGTCTTCAAT  AATTATGGATATTAAATGTAGACGGTATTTTTTGATAATTCTAGTTGAAAATACCTTGTC  CATAAAGTAAATAGCAAACAAATAAGAACAAGATTATGGATCAGTACTGCACATGGCGTG  TTGTCCATACATCCCAAGTCATCTGATGTTCAAAATTATATACGTAACGATGATACATAT  AATAAATTACAATAATGTGACTAAATATAAATTTTACACGTAATATTAAAAGTTGAGTAG  TTTAAGTGTATTATACATAGGTAAATAGGTTCGACTTTATATGAAGTATTTGCTAAGACT  AGGTACCTACAACATAAACCAATGTACGTCGGAATAAACAGTGGTCGCACTTTATCAGGC  GAAAAGTCAATGTCTTCAAGTTCCTTTTTTTCAACGAAAGTGTTATAAAGGCACCGTTTC  ACGTACGAAACGGTGGCAAAATTATGTTTCCTGCAATTTTACGTAGCCATATGCACATTT  GAATTTTCCAGCTCCGTAATTTCATACATAAAATACCTACAAAAGGTATTACTAGGAGCT  AAGGAGCTCGGATGAAACTCAGAAATATACACGGACTTTTTTTCGCGAAAACGCGAGCTT  GTTTAACATAGCTGGTTTACAAATTATTCCACACACCATATTCGCTTTCAATTCCACGTT  GTGCCAAAATACATAATTAAAATAATTTATTAACACGAACATTGAAATATTTGTTCCGCG  TCCAAAAACATGTTTTAAAAAATTCTTCGTTCTTCAACTCTATACGTAATAACTGAGCAA  AATTAGAATTTTAAAAATTAGTCTTGATAGTCACCATTATACGTAAATTAATGTCAGGGT  AGAATTAAAAAGGTAAATTAATAGATAACTGTATTAAAATTGGAGTCTTCGCTTAATTTT  TATAAAAACACTATTTCTCTCTTTCGAAATCTGTCCACTGTGTTTTTTCTGAACAATGTA  TCTATAACTGTAGACTCCGTAAAAGAAACATGAGTTGTATGTCGTGATATCATTAGAAGG  GATTTAAGTCGTCGATGGATAAAAAAATCGAGAAAACAAGCAGAAATTATTATAAAAATT  AAATACGGTCGAAATTTTTAAACGTTTGCCATTGAAACTTAAACGAGTTTACACAATTCA  TTAAAACAGTCAGTTGTAACATTAAAATGGCGATAAAACATATTCCACTTGTTTACCAAG  GTTACTTAAAAAAAAGGAAAATATTTACAATTTTAAAACAGGAAAATTTTATGTACAAAA  ACAAAAAATATATGTATATAAAATTGCCTTTAGAACTTGACACGTTTTCTCGATACAATC  TCGACGACTTTAATACATTGGTTGTTCGTAACTAATAAATCTCTATAAATGTTGTGCACG  TAACGCAATGGATACGTAGTTAGATTACGATTTTTATATTGATTTCCATTAAACTTACTC  TAGTGCGAGTGCAATAACTTCAAACCCACATTATTTCATAAAATTCGTAGTCCCGTTAAG  ATTGCGTACATATTAAGGTTGTCGTTAGTAATGTAACTTTATCCCATCTTATTTTTAAAT  ATATATTTAAAAAATCGAGAAGGAAAATCGAACAAAATGTACTTAAGTAACTTCGATTTA  AGTAGGCTTTATAAATTATAAAACGCATAGTTATTAAAATATCGTAGACACTTGTAATAA  AAGTTAAGCGTAAATCCGATGATTAGTAATTGAATGAATAAAAAAGCGCTTAAAAATTAT  TTAGTATCGTTCGTAGATGGTCATTTGGAAGGTGAATGGAAAGCTTCTTTTTTAAGGGAC  GTACACACTGCAAAACTGATACGAGGTTGACATTTCATAACTATATGAAATGTGTATACG  AATTAAATTGTTGTTTCTACATTTTGAGAACTAGTATTAGTTGTTTGGTCGGTTTTTGAT  TATTGTTTGGGACTGTGCAAATAGACAAGTTTGAAGTGTCAAGCATCTTCCTCTTAACTA  AGTTTCGTATAACAATAGGTAAATCTTGTAACATAGTAATGATATTCGTGTGTATGTACG  TCCGATGATTTATGTCAGGTACACTTTATTGTTTATGCCTCGTAAAGAACTGTAATCCAC  AGTGAAACAATGAGCAATTTGCTAAATAGATTATATATGTCCTCCATCCATAATGCTGTC  TTGCCATATTGCTAGTGTTTTGTAGACTGTAGGTATTATACCTAACCGAACATTATATAT  CAATATTAATATTAATTAATGTATCATCTCACATTAGGTTATCACGTCTTTTCTCAATTT  TATTCCAAAATTTTCGTCTTTACTTCGATTTGTCAAGTCTGTTATGTTATTTTTTAATCT  TTGTTGCGTTGTCCAAGTTATAGTATTTTCATTTTCTGTTTTCTTTTAATTTTACGATAA  CAAGACTTCCGTTTATTAGTTATTATTCTAAAAACGATCAATTTTTATCTTTAACATAAA  TGTAGCTATGTATCTATGTATATCTATATTTTTGAATATAGTTATTAAATCGTCTTAAAG  TTAAGTAACTGTAAATAGTCGTGAAAGTTTTACGTGGCGCATTATTTTTTGTTTATATTT  TTTTGTTTTATGTTATGTATTTATGTATTGAGATGTGTCGTATGCCTGTGCAATTTGACC  ATGTTAAGGGATACCCGATACCTTGTAAGCACTATTGTGTGCAGGGTTCAAGATTATTTG  GTCTTTTCGACATGGTTGTGAGTCGTAAGCGACTGTTACGAAAAGGTCTAATTGAATTGG  ATGTTGTGGAAATCGTTTTCATATCTGATGTAACTTGAACTGTAATTGAGTACACTGGTA  GTCCAAGTTAACGTGGTCAAGTGTGAGCTAATGGTACGATTTAACGTGACTGTGTCGTGT  TATATAAGCAAATAGTTGGGTGATTGTATATGAAGCCCGCATTCAATATTGTAATATTAA  TTTCAAAAATTCAAGAGAATAAAGAGTTAATAAAAGTATGGCTTTTTGATTTTTGCTGTG  TAGAATCCCATGAACCATGATGTTTTATACTTAAGAATTATGAAATTAAATTACAAACAT  GAAGTACGTAAAAACATTTTAAATAAATTGAGTAGAAATGTACCTAATTCTATTACTGAT  ATTTATAAAT   

>MH541834 [Spodoptera frugiperda] abdominal A (abd-A) transcript variant B 
GCCACGACGGGGAATTCGGAGTCGTAGAGCCTCATACGCGGGTCATAAACGATTCGCGGC  CATAGTAGAGGTGCACGCGCGAGAATCGATCCGAATCGCCGGCGATAAACGCATCTCCCG  CGAGGCGATCGTCGCGCGCCGCGTCGCCGCCGAGCGATGAGTTCCAAGTTCATCATCGAT  AGCATGCTCCCGAAGTACCACCAGCAGTTCCACCACCAGAATTTGTTCGCGGGAACTGGG  GCGTCGCCTATAGAGGCGTCGCTGTCGTCTTCGCTGTCGTCGTCTCTGTCGACGTCGCTT  TCGAGTTCGCTGTCTGGCGGACTGGGAGCGGCAGCGCTGGGGGCAGGCTCGCCGGGCGCC  GGCAGCCCGCAGCGGTCCTCATCCTCATCATCAGCATCGCCGGGCGCACCGGCGAGGATG  TATCCTTACGTGTCGCATCACCAGCAGTTCGGAGGTTCGGTGCCGTTCTCTGCTGGTGGC  GGTTTGTCCGCGGCGGATGACAAGAGTTGTCGTTACCCGACGGCTGTGGGAGGAGACCCA  ATGGTGAACTACGCGCTGGGCCAGCACAACGGTGGAGCAGCGGTGTCGGCAGCATCGGCC  AGCATGGCAGCCGCTGCACAGTTTTATCATCAAGCAGCAGCCTCCGCGGCATCAGCTGCG  TCTGCCGCCACCGTGGATGCTATGGGAGCGGCATGCTCGCAGCCAGGCTCTGCCCAGCCT  CTGCCAGACATACCGCGGTACCCCTGGATGTCCATCACTGATTTTCCATTTCCAGATTGG  ATGAGCCCCTTCGACCGGGTGGTCTGCGGACCGAACGGATGTCCACGAAGGCGGGGCCGA  CAGACTTACACAAGGTTCCAAACACTAGAACTAGAAAAGGAATTCCACTTCAACCACTAT  CTGACACGCCGACGCAGGATAGAGATAGCACACGCGCTCTGTCTTACAGAGAGACAGATC  AAAATATGGTTCCAGAATCGACGCATGAAGTTAAAGAAAGAGCTGCGGGCGGTGAAAGAG  ATCAATGAGCAGGCCCGTCGAGACAGAGAGGAACAGGAGAGGATGAAGCAGCAACAGCAG  GAGAAACAAGCCAAGCTGGAGAACCAACATCACGGGCACCACGTGACCCACCATCACGAC  CCGATGAAGATGCCCATCGACAAGGGCTCCAACGACCTACTCAAAGTGAACAAGGTCCCT  ACGTAAGGTGTCAGCGACGCCGTATAGGAAATCTTGACTGATTCTGTATCATATAGTGTG  AGAGGAAGTGTTACGTCCATACGGACCTGCGGGCGTTAGTCGATTCGTATCCACTAGTTT  TATGTTTTCGCGTCGGAGTCGTCCTCGTTGTGGAGAACGGCGTCCCGGTTTATGTAATAA  TGTTCCTTTAGTGCGAAGGACTTGCCTCGGTGTCGTTCGCTGGGTGGACAGTCTGGTGAT  GTGCTTTAAGCATTTATTTTGTTGCCATAACCACACCTTGTATTGCAATAATATTTTACT  AAAATATACAAAAACGTGTTAGAATCGCTCTAAGGTTTATAGGAGCCCGAGTGAACTTCG  GTATTGTTAGTTAAGATTTTAAATCTGTGAATCTCATAGTATTTATTGCTACCACTTACT  CTTAATCCATTATGTTATATTTTTATTAATAGATATTATATTATGTACATTTTGATGTAT  ATTTTATTATTTGTCCGCTTTTAGCGGACTGGTTATGTTTTGATGGTCACATTTTTTTAT  GATTGTAAAATTTGTTGTATTTTATCAGTTGATTTGGAAAGAGTTACTTTTTTATTTTTC  TTTTTGACCAGATTGTGATTCACTTCAGTAGTTTTAGTACACAAATTGTTGTTTTGGTTT  GATCCATTGGTTTCGATAGAATAATGTTATCGACAAATATTAAAATACCTGCATAGCTAA  TTCCATAAGAACTTAAAATGTATATTTATAACAAAATACGTATGGAAGTACAATTTCAAA  TAGATCTTCGTCGTAACGAGCGTTGTGTTTTATATTTTCGTCTTCAATAATTATGGATAT  TAAATGTAGACGGTATTTTTTGATAATTCTAGTTGAAAATACCTTGTCCATAAAGTAAAT  AGCAAACAAATAAGAACAAGATTATGGATCAGTACTGCACATGGCGTGTTGTCCATACAT  CCCAAGTCATCTGATGTTCAAAATTATATACGTAACGATGATACATATAATAAATTACAA  TAATGTGACTAAATATAAATTTTACACGTAATATTAAAAGTTGAGTAGTTTAAGTGTATT  ATACATAGGTAAATAGGTTCGACTTTATATGAAGTATTTGCTAAGACTAGGTACCTACAA  CATAAACCAATGTACGTCGGAATAAACAGTGGTCGCACTTTATCAGGCGAAAAGTCAATG  TCTTCAAGTTCCTTTTTTTCAACGAAAGTGTTATAAAGGCACCGTTTCACGTACGAAACG  GTGGCAAAATTATGTTTCCTGCAATTTTACGTAGCCATATGCACATTTGAATTTTCCAGC  TCCGTAATTTCATACATAAAATACCTACAAAAGGTATTACTAGGAGCTAAGGAGCTCGGA  TGAAACTCAGAAATATACACGGACTTTTTTTCGCGAAAACGCGAGCTTGTTTAACATAGC  TGGTTTACAAATTATTCCACACACCATATTCGCTTTCAATTCCACGTTGTGCCAAAATAC  ATAATTAAAATAATTTATTAACACGAACATTGAAATATTTGTTCCGCGTCCAAAAACATG  TTTTAAAAAATTCTTCGTTCTTCAACTCTATACGTAATAACTGAGCAAAATTAGAATTTT  AAAAATTAGTCTTGATAGTCACCATTATACGTAAATTAATGTCAGGGTAGAATTAAAAAG  GTAAATTAATAGATAACTGTATTAAAATTGGAGTCTTCGCTTAATTTTTATAAAAACACT  ATTTCTCTCTTTCGAAATCTGTCCACTGTGTTTTTTCTGAACAATGTATCTATAACTGTA  GACTCCGTAAAAGAAACATGAGTTGTATGTCGTGATATCATTAGAAGGGATTTAAGTCGT  CGATGGATAAAAAAATCGAGAAAACAAGCAGAAATTATTATAAAAATTAAATACGGTCGA  AATTTTTAAACGTTTGCCATTGAAACTTAAACGAGTTTACACAATTCATTAAAACAGTCA  GTTGTAACATTAAAATGGCGATAAAACATATTCCACTTGTTTACCAAGGTTACTTAAAAA  AAAGGAAAATATTTACAATTTTAAAACAGGAAAATTTTATGTACAAAAACAAAAAATATA  TGTATATAAAATTGCCTTTAGAACTTGACACGTTTTCTCGATACAATCTCGACGACTTTA  ATACATTGGTTGTTCGTAACTAATAAATCTCTATAAATGTTGTGCACGTAACGCAATGGA  TACGTAGTTAGATTACGATTTTTATATTGATTTCCATTAAACTTACTCTAGTGCGAGTGC  AATAACTTCAAACCCACATTATTTCATAAAATTCGTAGTCCCGTTAAGATTGCGTACATA  TTAAGGTTGTCGTTAGTAATGTAACTTTATCCCATCTTATTTTTAAATATATATTTAAAA  AATCGAGAAGGAAAATCGAACAAAATGTACTTAAGTAACTTCGATTTAAGTAGGCTTTAT  AAATTATAAAACGCATAGTTATTAAAATATCGTAGACACTTGTAATAAAAGTTAAGCGTA  AATCCGATGATTAGTAATTGAATGAATAAAAAAGCGCTTAAAAATTATTTAGTATCGTTC  GTAGATGGTCATTTGGAAGGTGAATGGAAAGCTTCTTTTTTAAGGGACGTACACACTGCA  AAACTGATACGAGGTTGACATTTCATAACTATATGAAATGTGTATACGAATTAAATTGTT  GTTTCTACATTTTGAGAACTAGTATTAGTTGTTTGGTCGGTTTTTGATTATTGTTTGGGA  CTGTGCAAATAGACAAGTTTGAAGTGTCAAGCATCTTCCTCTTAACTAAGTTTCGTATAA  CAATAGGTAAATCTTGTAACATAGTAATGATATTCGTGTGTATGTACGTCCGATGATTTA  TGTCAGGTACACTTTATTGTTTATGCCTCGTAAAGAACTGTAATCCACAGTGAAACAATG  AGCAATTTGCTAAATAGATTATATATGTCCTCCATCCATAATGCTGTCTTGCCATATTGC  TAGTGTTTTGTAGACTGTAGGTATTATACCTAACCGAACATTATATATCAATATTAATAT  TAATTAATGTATCATCTCACATTAGGTTATCACGTCTTTTCTCAATTTTATTCCAAAATT  TTCGTCTTTACTTCGATTTGTCAAGTCTGTTATGTTATTTTTTAATCTTTGTTGCGTTGT  CCAAGTTATAGTATTTTCATTTTCTGTTTTCTTTTAATTTTACGATAACAAGACTTCCGT  TTATTAGTTATTATTCTAAAAACGATCAATTTTTATCTTTAACATAAATGTAGCTATGTA  TCTATGTATATCTATATTTTTGAATATAGTTATTAAATCGTCTTAAAGTTAAGTAACTGT  AAATAGTCGTGAAAGTTTTACGTGGCGCATTATTTTTTGTTTATATTTTTTTGTTTTATG  TTATGTATTTATGTATTGAGATGTGTCGTATGCCTGTGCAATTTGACCATGTTAAGGGAT  ACCCGATACCTTGTAAGCACTATTGTGTGCAGGGTTCAAGATTATTTGGTCTTTTCGACA  TGGTTGTGAGTCGTAAGCGACTGTTACGAAAAGGTCTAATTGAATTGGATGTTGTGGAAA  TCGTTTTCATATCTGATGTAACTTGAACTGTAATTGAGTACACTGGTAGTCCAAGTTAAC  GTGGTCAAGTGTGAGCTAATGGTACGATTTAACGTGACTGTGTCGTGTTATATAAGCAAA  TAGTTGGGTGATTGTATATGAAGCCCGCATTCAATATTGTAATATTAATTTCAAAAATTC  AAGAGAATAAAGAGTTAATAAAAGTATGGCTTTTTGATTTTTGCTGTGTAGAATCCCATG  AACCATGATGTTTTATACTTAAGAATTATGAAATTAAATTACAAACATGAAGTACGTAAA  AACATTTTAAATAAATTGAGTAGAAATGTACCTAATTCTATTACTGATATTTATAAAT  
>MH541835 [Spodoptera frugiperda] abdominal A (abd-A) transcript variant C 
GCCACGACGGGGAATTCGGAGTCGTAGAGCCTCATACGCGGGTCATAAACGATTCGCGGC CATAGTAGAGGTGCACGCGCGAGAATCGATCCGAATCGCCGGCGATAAACGCATCTCCCG CGAGGCGATCGTCGCGCGCCGCGTCGCCGCCGAGCGATGAGTTCCAAGTTCATCATCGAT AGCATGCTCCCGAAGTACCACCAGCAGTTCCACCACCAGAATTTGTTCGCGGGAACTGGG GCGTCGCCTATAGAGGCGTCGCTGTCGTCTTCGCTGTCGTCGTCTCTGTCGACGTCGCTT TCGAGTTCGCTGTCTGGCGGACTGGGAGCGGCAGCGCTGGGGGCAGGCTCGCCGGGCGCC GGCAGCCCGCAGCGGTCCTCATCCTCATCATCAGCATCGCCGGGCGCACCGGCGAGGATG TATCCTTACGTGTCGCATCACCAGCAGTTCGGAGGTTCGGTGCCGTTCTCTGCTGGTGGC GGTTTGTCCGCGGCGGATGACAAGAGTTGTCGTTACCCGACGGCTGTGGGAGGAGACCCA ATGGTGAACTACGCGCTGGGCCAGCACAACGGTGGAGCAGCGGTGTCGGCAGCATCGGCC AGCATGGCAGCCGCTGCACAGTTTTATCATCAAGCAGCAGCCTCCGCGGCATCAGCTGCG TCTGCCGCCACCGTGGATGCTATGGGAGCGGCATGCTCGCAGCCAGGCTCTGCCCAGCCT CTGCCAGACATACCGCGGTACCCCTGGATGTCCATCACTGATTGGATGAGCCCCTTCGAC CGGGTGGTCTGCGGTGAGTTCAATGGACCGAACGGATGTCCACGAAGGCGGGGCCGACAG ACTTACACAAGGTTCCAAACACTAGAACTAGAAAAGGAATTCCACTTCAACCACTATCTG ACACGCCGACGCAGGATAGAGATAGCACACGCGCTCTGTCTTACAGAGAGACAGATCAAA ATATGGTTCCAGAATCGACGCATGAAGTTAAAGAAAGAGCTGCGGGCGGTGAAAGAGATC AATGAGCAGGCCCGTCGAGACAGAGAGGAACAGGAGAGGATGAAGCAGCAACAGCAGGAG AAACAAGCCAAGCTGGAGAACCAACATCACGGGCACCACGTGACCCACCATCACGACCCG ATGAAGATGCCCATCGACAAGGGCTCCAACGACCTACTCAAAGTGAACAAGGTCCCTACG TAAGGTGTCAGCGACGCCGTATAGGAAATCTTGACTGATTCTGTATCATATAGTGTGAGA GGAAGTGTTACGTCCATACGGACCTGCGGGCGTTAGTCGATTCGTATCCACTAGTTTTAT GTTTTCGCGTCGGAGTCGTCCTCGTTGTGGAGAACGGCGTCCCGGTTTATGTAATAATGT TCCTTTAGTGCGAAGGACTTGCCTCGGTGTCGTTCGCTGGGTGGACAGTCTGGTGATGTG CTTTAAGCATTTATTTTGTTGCCATAACCACACCTTGTATTGCAATAATATTTTACTAAA ATATACAAAAACGTGTTAGAATCGCTCTAAGGTTTATAGGAGCCCGAGTGAACTTCGGTA TTGTTAGTTAAGATTTTAAATCTGTGAATCTCATAGTATTTATTGCTACCACTTACTCTT AATCCATTATGTTATATTTTTATTAATAGATATTATATTATGTACATTTTGATGTATATT TTATTATTTGTCCGCTTTTAGCGGACTGGTTATGTTTTGATGGTCACATTTTTTTATGAT TGTAAAATTTGTTGTATTTTATCAGTTGATTTGGAAAGAGTTACTTTTTTATTTTTCTTT TTGACCAGATTGTGATTCACTTCAGTAGTTTTAGTACACAAATTGTTGTTTTGGTTTGAT CCATTGGTTTCGATAGAATAATGTTATCGACAAATATTAAAATACCTGCATAGCTAATTC CATAAGAACTTAAAATGTATATTTATAACAAAATACGTATGGAAGTACAATTTCAAATAG ATCTTCGTCGTAACGAGCGTTGTGTTTTATATTTTCGTCTTCAATAATTATGGATATTAA ATGTAGACGGTATTTTTTGATAATTCTAGTTGAAAATACCTTGTCCATAAAGTAAATAGC AAACAAATAAGAACAAGATTATGGATCAGTACTGCACATGGCGTGTTGTCCATACATCCC AAGTCATCTGATGTTCAAAATTATATACGTAACGATGATACATATAATAAATTACAATAA TGTGACTAAATATAAATTTTACACGTAATATTAAAAGTTGAGTAGTTTAAGTGTATTATA CATAGGTAAATAGGTTCGACTTTATATGAAGTATTTGCTAAGACTAGGTACCTACAACAT AAACCAATGTACGTCGGAATAAACAGTGGTCGCACTTTATCAGGCGAAAAGTCAATGTCT TCAAGTTCCTTTTTTTCAACGAAAGTGTTATAAAGGCACCGTTTCACGTACGAAACGGTG GCAAAATTATGTTTCCTGCAATTTTACGTAGCCATATGCACATTTGAATTTTCCAGCTCC GTAATTTCATACATAAAATACCTACAAAAGGTATTACTAGGAGCTAAGGAGCTCGGATGA AACTCAGAAATATACACGGACTTTTTTTCGCGAAAACGCGAGCTTGTTTAACATAGCTGG TTTACAAATTATTCCACACACCATATTCGCTTTCAATTCCACGTTGTGCCAAAATACATA ATTAAAATAATTTATTAACACGAACATTGAAATATTTGTTCCGCGTCCAAAAACATGTTT TAAAAAATTCTTCGTTCTTCAACTCTATACGTAATAACTGAGCAAAATTAGAATTTTAAA AATTAGTCTTGATAGTCACCATTATACGTAAATTAATGTCAGGGTAGAATTAAAAAGGTA AATTAATAGATAACTGTATTAAAATTGGAGTCTTCGCTTAATTTTTATAAAAACACTATT TCTCTCTTTCGAAATCTGTCCACTGTGTTTTTTCTGAACAATGTATCTATAACTGTAGAC TCCGTAAAAGAAACATGAGTTGTATGTCGTGATATCATTAGAAGGGATTTAAGTCGTCGA TGGATAAAAAAATCGAGAAAACAAGCAGAAATTATTATAAAAATTAAATACGGTCGAAAT TTTTAAACGTTTGCCATTGAAACTTAAACGAGTTTACACAATTCATTAAAACAGTCAGTT GTAACATTAAAATGGCGATAAAACATATTCCACTTGTTTACCAAGGTTACTTAAAAAAAA GGAAAATATTTACAATTTTAAAACAGGAAAATTTTATGTACAAAAACAAAAAATATATGT ATATAAAATTGCCTTTAGAACTTGACACGTTTTCTCGATACAATCTCGACGACTTTAATA CATTGGTTGTTCGTAACTAATAAATCTCTATAAATGTTGTGCACGTAACGCAATGGATAC GTAGTTAGATTACGATTTTTATATTGATTTCCATTAAACTTACTCTAGTGCGAGTGCAAT AACTTCAAACCCACATTATTTCATAAAATTCGTAGTCCCGTTAAGATTGCGTACATATTA AGGTTGTCGTTAGTAATGTAACTTTATCCCATCTTATTTTTAAATATATATTTAAAAAAT CGAGAAGGAAAATCGAACAAAATGTACTTAAGTAACTTCGATTTAAGTAGGCTTTATAAA TTATAAAACGCATAGTTATTAAAATATCGTAGACACTTGTAATAAAAGTTAAGCGTAAAT CCGATGATTAGTAATTGAATGAATAAAAAAGCGCTTAAAAATTATTTAGTATCGTTCGTA GATGGTCATTTGGAAGGTGAATGGAAAGCTTCTTTTTTAAGGGACGTACACACTGCAAAA CTGATACGAGGTTGACATTTCATAACTATATGAAATGTGTATACGAATTAAATTGTTGTT TCTACATTTTGAGAACTAGTATTAGTTGTTTGGTCGGTTTTTGATTATTGTTTGGGACTG TGCAAATAGACAAGTTTGAAGTGTCAAGCATCTTCCTCTTAACTAAGTTTCGTATAACAA TAGGTAAATCTTGTAACATAGTAATGATATTCGTGTGTATGTACGTCCGATGATTTATGT CAGGTACACTTTATTGTTTATGCCTCGTAAAGAACTGTAATCCACAGTGAAACAATGAGC AATTTGCTAAATAGATTATATATGTCCTCCATCCATAATGCTGTCTTGCCATATTGCTAG TGTTTTGTAGACTGTAGGTATTATACCTAACCGAACATTATATATCAATATTAATATTAA TTAATGTATCATCTCACATTAGGTTATCACGTCTTTTCTCAATTTTATTCCAAAATTTTC GTCTTTACTTCGATTTGTCAAGTCTGTTATGTTATTTTTTAATCTTTGTTGCGTTGTCCA AGTTATAGTATTTTCATTTTCTGTTTTCTTTTAATTTTACGATAACAAGACTTCCGTTTA TTAGTTATTATTCTAAAAACGATCAATTTTTATCTTTAACATAAATGTAGCTATGTATCT ATGTATATCTATATTTTTGAATATAGTTATTAAATCGTCTTAAAGTTAAGTAACTGTAAA TAGTCGTGAAAGTTTTACGTGGCGCATTATTTTTTGTTTATATTTTTTTGTTTTATGTTA TGTATTTATGTATTGAGATGTGTCGTATGCCTGTGCAATTTGACCATGTTAAGGGATACC CGATACCTTGTAAGCACTATTGTGTGCAGGGTTCAAGATTATTTGGTCTTTTCGACATGG TTGTGAGTCGTAAGCGACTGTTACGAAAAGGTCTAATTGAATTGGATGTTGTGGAAATCG TTTTCATATCTGATGTAACTTGAACTGTAATTGAGTACACTGGTAGTCCAAGTTAACGTG GTCAAGTGTGAGCTAATGGTACGATTTAACGTGACTGTGTCGTGTTATATAAGCAAATAG TTGGGTGATTGTATATGAAGCCCGCATTCAATATTGTAATATTAATTTCAAAAATTCAAG AGAATAAAGAGTTAATAAAAGTATGGCTTTTTGATTTTTGCTGTGTAGAATCCCATGAAC CATGATGTTTTATACTTAAGAATTATGAAATTAAATTACAAACATGAAGTACGTAAAAAC ATTTTAAATAAATTGAGTAGAAATGTACCTAATTCTATTACTGATATTTATAAAT

>MH541836 [Spodoptera frugiperda] abdominal A (abd-A) transcript variant D 
GCCACGACGGGGAATTCGGAGTCGTAGAGCCTCATACGCGGGTCATAAACGATTCGCGGC CATAGTAGAGGTGCACGCGCGAGAATCGATCCGAATCGCCGGCGATAAACGCATCTCCCG CGAGGCGATCGTCGCGCGCCGCGTCGCCGCCGAGCGATGAGTTCCAAGTTCATCATCGAT AGCATGCTCCCGAAGTACCACCAGCAGTTCCACCACCAGAATTTGTTCGCGGGAACTGGG GCGTCGCCTATAGAGGCGTCGCTGTCGTCTTCGCTGTCGTCGTCTCTGTCGACGTCGCTT TCGAGTTCGCTGTCTGGCGGACTGGGAGCGGCAGCGCTGGGGGCAGGCTCGCCGGGCGCC GGCAGCCCGCAGCGGTCCTCATCCTCATCATCAGCATCGCCGGGCGCACCGGCGAGGATG TATCCTTACGTGTCGCATCACCAGCAGTTCGGAGGTTCGGTGCCGTTCTCTGCTGGTGGC GGTTTGTCCGCGGCGGATGACAAGAGTTGTCGTTACCCGACGGCTGTGGGAGGAGACCCA ATGGTGAACTACGCGCTGGGCCAGCACAACGGTGGAGCAGCGGTGTCGGCAGCATCGGCC AGCATGGCAGCCGCTGCACAGTTTTATCATCAAGCAGCAGCCTCCGCGGCATCAGCTGCG TCTGCCGCCACCGTGGATGCTATGGGAGCGGCATGCTCGCAGCCAGGCTCTGCCCAGCCT CTGCCAGACATACCGCGGTACCCCTGGATGTCCATCACTGATTGGATGAGCCCCTTCGAC CGGGTGGTCTGCGGACCGAACGGATGTCCACGAAGGCGGGGCCGACAGACTTACACAAGG TTCCAAACACTAGAACTAGAAAAGGAATTCCACTTCAACCACTATCTGACACGCCGACGC AGGATAGAGATAGCACACGCGCTCTGTCTTACAGAGAGACAGATCAAAATATGGTTCCAG AATCGACGCATGAAGTTAAAGAAAGAGCTGCGGGCGGTGAAAGAGATCAATGAGCAGGCC CGTCGAGACAGAGAGGAACAGGAGAGGATGAAGCAGCAACAGCAGGAGAAACAAGCCAAG CTGGAGAACCAACATCACGGGCACCACGTGACCCACCATCACGACCCGATGAAGATGCCC ATCGACAAGGGCTCCAACGACCTACTCAAAGTGAACAAGGTCCCTACGTAAGGTGTCAGC GACGCCGTATAGGAAATCTTGACTGATTCTGTATCATATAGTGTGAGAGGAAGTGTTACG TCCATACGGACCTGCGGGCGTTAGTCGATTCGTATCCACTAGTTTTATGTTTTCGCGTCG GAGTCGTCCTCGTTGTGGAGAACGGCGTCCCGGTTTATGTAATAATGTTCCTTTAGTGCG AAGGACTTGCCTCGGTGTCGTTCGCTGGGTGGACAGTCTGGTGATGTGCTTTAAGCATTT ATTTTGTTGCCATAACCACACCTTGTATTGCAATAATATTTTACTAAAATATACAAAAAC GTGTTAGAATCGCTCTAAGGTTTATAGGAGCCCGAGTGAACTTCGGTATTGTTAGTTAAG ATTTTAAATCTGTGAATCTCATAGTATTTATTGCTACCACTTACTCTTAATCCATTATGT TATATTTTTATTAATAGATATTATATTATGTACATTTTGATGTATATTTTATTATTTGTC CGCTTTTAGCGGACTGGTTATGTTTTGATGGTCACATTTTTTTATGATTGTAAAATTTGT TGTATTTTATCAGTTGATTTGGAAAGAGTTACTTTTTTATTTTTCTTTTTGACCAGATTG TGATTCACTTCAGTAGTTTTAGTACACAAATTGTTGTTTTGGTTTGATCCATTGGTTTCG ATAGAATAATGTTATCGACAAATATTAAAATACCTGCATAGCTAATTCCATAAGAACTTA AAATGTATATTTATAACAAAATACGTATGGAAGTACAATTTCAAATAGATCTTCGTCGTA ACGAGCGTTGTGTTTTATATTTTCGTCTTCAATAATTATGGATATTAAATGTAGACGGTA TTTTTTGATAATTCTAGTTGAAAATACCTTGTCCATAAAGTAAATAGCAAACAAATAAGA ACAAGATTATGGATCAGTACTGCACATGGCGTGTTGTCCATACATCCCAAGTCATCTGAT GTTCAAAATTATATACGTAACGATGATACATATAATAAATTACAATAATGTGACTAAATA TAAATTTTACACGTAATATTAAAAGTTGAGTAGTTTAAGTGTATTATACATAGGTAAATA GGTTCGACTTTATATGAAGTATTTGCTAAGACTAGGTACCTACAACATAAACCAATGTAC GTCGGAATAAACAGTGGTCGCACTTTATCAGGCGAAAAGTCAATGTCTTCAAGTTCCTTT TTTTCAACGAAAGTGTTATAAAGGCACCGTTTCACGTACGAAACGGTGGCAAAATTATGT TTCCTGCAATTTTACGTAGCCATATGCACATTTGAATTTTCCAGCTCCGTAATTTCATAC ATAAAATACCTACAAAAGGTATTACTAGGAGCTAAGGAGCTCGGATGAAACTCAGAAATA TACACGGACTTTTTTTCGCGAAAACGCGAGCTTGTTTAACATAGCTGGTTTACAAATTAT TCCACACACCATATTCGCTTTCAATTCCACGTTGTGCCAAAATACATAATTAAAATAATT TATTAACACGAACATTGAAATATTTGTTCCGCGTCCAAAAACATGTTTTAAAAAATTCTT CGTTCTTCAACTCTATACGTAATAACTGAGCAAAATTAGAATTTTAAAAATTAGTCTTGA TAGTCACCATTATACGTAAATTAATGTCAGGGTAGAATTAAAAAGGTAAATTAATAGATA ACTGTATTAAAATTGGAGTCTTCGCTTAATTTTTATAAAAACACTATTTCTCTCTTTCGA AATCTGTCCACTGTGTTTTTTCTGAACAATGTATCTATAACTGTAGACTCCGTAAAAGAA ACATGAGTTGTATGTCGTGATATCATTAGAAGGGATTTAAGTCGTCGATGGATAAAAAAA TCGAGAAAACAAGCAGAAATTATTATAAAAATTAAATACGGTCGAAATTTTTAAACGTTT GCCATTGAAACTTAAACGAGTTTACACAATTCATTAAAACAGTCAGTTGTAACATTAAAA TGGCGATAAAACATATTCCACTTGTTTACCAAGGTTACTTAAAAAAAAGGAAAATATTTA CAATTTTAAAACAGGAAAATTTTATGTACAAAAACAAAAAATATATGTATATAAAATTGC CTTTAGAACTTGACACGTTTTCTCGATACAATCTCGACGACTTTAATACATTGGTTGTTC GTAACTAATAAATCTCTATAAATGTTGTGCACGTAACGCAATGGATACGTAGTTAGATTA CGATTTTTATATTGATTTCCATTAAACTTACTCTAGTGCGAGTGCAATAACTTCAAACCC ACATTATTTCATAAAATTCGTAGTCCCGTTAAGATTGCGTACATATTAAGGTTGTCGTTA GTAATGTAACTTTATCCCATCTTATTTTTAAATATATATTTAAAAAATCGAGAAGGAAAA TCGAACAAAATGTACTTAAGTAACTTCGATTTAAGTAGGCTTTATAAATTATAAAACGCA TAGTTATTAAAATATCGTAGACACTTGTAATAAAAGTTAAGCGTAAATCCGATGATTAGT AATTGAATGAATAAAAAAGCGCTTAAAAATTATTTAGTATCGTTCGTAGATGGTCATTTG GAAGGTGAATGGAAAGCTTCTTTTTTAAGGGACGTACACACTGCAAAACTGATACGAGGT TGACATTTCATAACTATATGAAATGTGTATACGAATTAAATTGTTGTTTCTACATTTTGA GAACTAGTATTAGTTGTTTGGTCGGTTTTTGATTATTGTTTGGGACTGTGCAAATAGACA AGTTTGAAGTGTCAAGCATCTTCCTCTTAACTAAGTTTCGTATAACAATAGGTAAATCTT GTAACATAGTAATGATATTCGTGTGTATGTACGTCCGATGATTTATGTCAGGTACACTTT ATTGTTTATGCCTCGTAAAGAACTGTAATCCACAGTGAAACAATGAGCAATTTGCTAAAT AGATTATATATGTCCTCCATCCATAATGCTGTCTTGCCATATTGCTAGTGTTTTGTAGAC TGTAGGTATTATACCTAACCGAACATTATATATCAATATTAATATTAATTAATGTATCAT CTCACATTAGGTTATCACGTCTTTTCTCAATTTTATTCCAAAATTTTCGTCTTTACTTCG ATTTGTCAAGTCTGTTATGTTATTTTTTAATCTTTGTTGCGTTGTCCAAGTTATAGTATT TTCATTTTCTGTTTTCTTTTAATTTTACGATAACAAGACTTCCGTTTATTAGTTATTATT CTAAAAACGATCAATTTTTATCTTTAACATAAATGTAGCTATGTATCTATGTATATCTAT ATTTTTGAATATAGTTATTAAATCGTCTTAAAGTTAAGTAACTGTAAATAGTCGTGAAAG TTTTACGTGGCGCATTATTTTTTGTTTATATTTTTTTGTTTTATGTTATGTATTTATGTA TTGAGATGTGTCGTATGCCTGTGCAATTTGACCATGTTAAGGGATACCCGATACCTTGTA AGCACTATTGTGTGCAGGGTTCAAGATTATTTGGTCTTTTCGACATGGTTGTGAGTCGTA AGCGACTGTTACGAAAAGGTCTAATTGAATTGGATGTTGTGGAAATCGTTTTCATATCTG ATGTAACTTGAACTGTAATTGAGTACACTGGTAGTCCAAGTTAACGTGGTCAAGTGTGAG CTAATGGTACGATTTAACGTGACTGTGTCGTGTTATATAAGCAAATAGTTGGGTGATTGT ATATGAAGCCCGCATTCAATATTGTAATATTAATTTCAAAAATTCAAGAGAATAAAGAGT TAATAAAAGTATGGCTTTTTGATTTTTGCTGTGTAGAATCCCATGAACCATGATGTTTTA TACTTAAGAATTATGAAATTAAATTACAAACATGAAGTACGTAAAAACATTTTAAATAAA TTGAGTAGAAATGTACCTAATTCTATTACTGATATTTATAAAT


>[Spodoptera frugiperda] abdominal A (abd-A) isoform A 
MSSKFIIDSMLPKYHQQFHHQNLFAGTGASPIEASLSSSLSSSLSTSLSSSLSGGLGAAALGAGSPGAGS PQRSSSSSSASPGAPARMYPYVSHHQQFGGSVPFSAGGGLSAADDKSCRYPTAVGGDPMVNYALGQHNGG AAVSAASASMAAAAQFYHQAAASAASAASAATVDAMGAACSQPGSAQPLPDIPRYPWMSITDFPFPDWMS PFDRVVCGEFNGPNGCPRRRGRQTYTRFQTLELEKEFHFNHYLTRRRRIEIAHALCLTERQIKIWFQNRR MKLKKELRAVKEINEQARRDREEQERMKQQQQEKQAKLENQHHGHHVTHHHDPMKMPIDKGSNDLLKVNK VPT

>[Spodoptera frugiperda] abdominal A (abd-A) isoform B 
M S S K F I I D S M L P K Y H Q Q F H H Q N L F A G T G A S P I E A S L S S S L S S S L S T S L S S S L S G G L G A A A L G A G S P G A G S P Q R S S S S S S A S P G A P A R M Y P Y V S H H Q Q F G G S V P F S A G G G L S A A D D K S C R Y P T A V G G D P M V N Y A L G Q H N G G A A V S A A S A S M A A A A Q F Y H Q A A A S A A S A A S A A T V D A M G A A C S Q P G S A Q P L P D I P R Y P W M S I T D F P F P D W M S P F D R V V C G P N G C P R R R G R Q T Y T R F Q T L E L E K E F H F N H Y L T R R R R I E I A H A L C L T E R Q I K I W F Q N R R M K L K K E L R A V K E I N E Q A R R D R E E Q E R M K Q Q Q Q E K Q A K L E N Q H H G H H V T H H H D P M K M P I D K G S N D L L K V N K V P T 

>[Spodoptera frugiperda] abdominal A (abd-A) isoform C 
MSSKFIIDSMLPKYHQQFHHQNLFAGTGASPIEASLSSSLSSSLSTSLSSSLSGGLGAAALGAGSPGAGSPQRSSSSSSASPGAPARMYPYVSHHQQFGGSVPFSAGGGLSAADDKSCRYPTAVGGDPMVNYALGQHNGGAAVSAASASMAAAAQFYHQAAASAASAASAATVDAMGAACSQPGSAQPLPDIPRYPWMSITDWMSPFDRVVCGEFNGPNGCPRRRGRQTYTRFQTLELEKEFHFNHYLTRRRRIEIAHALCLTERQIKIWFQNRRMKLKKELRAVKEINEQARRDREEQERMKQQQQEKQAKLENQHHGHHVTHHHDPMKMPIDKGSNDLLKVNKVPT

>[Spodoptera frugiperda] abdominal A (abd-A) isoform D 
M S S K F I I D S  M L P K Y H Q Q F H H Q N L F A G T G A S P I E A S L S S S L S S S L S T S L S S S L S G G L G A A A L G A G S P G A G S P Q R S S S S S S A S P G A P A R  M Y P Y V S H H Q Q F G G S V P F S A G G G L S A A D D K S C R Y P T A V G G D P  M V N Y A L G Q H N G G A A V S A A S A S  M A A A A Q F Y H Q A A A S A A S A A S A A T V D A  M G A A C S Q P G S A Q P L P D I P R Y P W  M S I T D W  M S P F D R V V C G P N G C P R R R G R Q T Y T R F Q T L E L E K E F H F N H Y L T R R R R I E I A H A L C L T E R Q I K I W F Q N R R  M K L K K E L R A V K E I N E Q A R R D R E E Q E R  M K Q Q Q Q E K Q A K L E N Q H H G H H V T H H H D P  M K  M P I D K G S N D L L K V N K V P T    
