# Supplementary material for: CRISPR/Cas9 mediated knockout of the abdominal-A homeotic gene in fall armyworm moth (Spodoptera frugiperda)
Source: PLoS One. 2018 Dec 6;13(12):e0208647. doi: 10.1371/journal.pone.0208647 (PMC6283638; doi:10.1371/journal.pone.0208647)
Supplement: S4 Fig — (TXT) [file pone.0208647.s008.txt]

S4 Fig. 
Representative nucleotide sequences spanning the Sfabd-A sgRNA target region of samples included in the current study. Refer to Supplemental data HRM assays for detailed descriptions of the samples.
>E1
CAGCAGCTTCTGCGGCATCAGCTGCGTCTGCCGCCACCGCTGCGCAGCTCAGGTGACCCCCGGATGTACCCCTGGAGTCCATCGCTGATGGATGTCCATCAGTGA
>E2
TCNGCAGCAGCTTCTGCGGCATCAGCTGCGTCTGCCGCCACCGCCATCATGCTATGGGAGCGGCATGCTCGCAGCCAGGCTCTGCCCAGCCTCTGCCAGACATACCGCGGTACCCCTGGATGTCCATCACTGA
>E3
CAGCAGCTTCTGCGGCATCAGCTGCGTCTGCCGCCACCGGATGCTATGGGAGCGGCATGCTCGCAGCCAGGCTCTGCCCAGCCTCTGCCAGGCATACCGCGGTACCCCTGGATGTCCATCACTG
>E4
CAGCAGCTTCTGCGGCATCAGCTGCGTCTGCCGCCACCGGTGAGGGGGATGTTCGCACCAGGGTTTGTCCACCTCTGCCAAAAATACCGCGGTACCCCTGGATGTCCATCACTGAGGG
>E5
CAGCAGCAGCTTCTGCGGCATCAGCTGCGTCTGCCGCCACCGGGGAGGGATGTGCTCACACCCGGGCTCTGCCCACCCTCTGAAAAAAATACCGGGGACCCGTGGGTGTCCATCTGAGAG
>E6
CAGCAGCTTCTGCGGCATCAGCTGCGTCTGCCGCCACCGCGCACCCGCAGCCTTGACCCCCGGTGGCACCTGGAAGTCCATCGCTGAGGATGTCCATCACTGA
>E7
CAGCAGCTTCTGCGGCATCAGCTGCGTCTGCCGCCACCGGGAGGGTTGTGCTCAACACGGGCTCTGCCCCCCCTGTGAAAAATATACCGCGACACCGGTGGGTGTCCATCTGAGA
>E8
CAGCAGCTTCTGCGGCATCAGCTGCGTCTGCCGCCACCGCGCGGCACCCAGTCCATCNCTGACCTCCGGATGTCATCTGTGAGNCCATCGCTGAGGATGTCCATCACTGA
>E9
AGCAGCAGCTTCTGCGGCATCAGCTTTTGGATGCTATGGGAGCGGCATGCTCGCAGCCAGGCTCTGCCCAGCCTCTGCCAGACATACCGCGGTACCCCTG
>E10
AGCAGCAGCTTCTGCGGCATCAGCTGCGTCTGCCGCCACAGCCAGGCTCTGCCCAGCCTCTGCCAGACATACCGCGGTACCCCTGGATGTCCATCACTGA
>E11
CAGCAGCTTCTGCGGCATCAGCTGCGTCTGCCGCCACCGCCTGGAGGCCATTGATCCCGTGGTNCCCCTGTGNAGCCCATCGCTGATGGATGTCCATCACTGA
>E12
AGCAGCTTCTGCGGCATCAGCTGCGTCTGCCGCCACCGATGGGACACCCTGCGAAGTCCATCACTGACCCCCCGAGGACACCATGACCCGGTACCGCTGGATGTCCATCACTGA

>E13_1
TCAAGCGGCAGCTTCTGCGGCATCAGCTGCGTCTGCCGCCACAGCCAGGCTCTGCCCAGCCTCTGCCAGACATACCGCGGTACCCCTGGAGTCCATCACTGGA
>E13_2
CAGCAGCAGCTTCTGCGGCATCAGCTGCGTCTGGATGCTATGGGAGCGGCATGCTCGCAGCCAGGCTCTGCCCAGCCTCTGCCAGACATACCGCGGTACCCCTGGATGTCCATCAC
>E13_3
ATCATCAAGCAGCAGCTTCTGCGGCATCAGCTGCGTCTGCCGCCACCAGACATACCGCGGTACCCCTGGATGTCCATCACTGA
>E13_4
TCAAGCAGCAGCTTCTGCGGCATCAGCTGCGTCTGCCGCCACCGTGGATGCTATGGGAGCGGCATGCTCGCAGCCAGGCTCTGCCCAGCCTCTGCCAGACATACCGCGGTACCCCTGGATGTCCATCACTGA


>E14
TTTATCATCAAGCAGCAGCTTCTGCGGCATCAGCTGCGTCTGCCGCCACCGCCAGACATACCGCGGTACCCCTGGATGTCCATCACTGA
>E15
AGCAGCTTCTGCGGCATCACTGCTTCTGCCGCCACCGNCCCATGCTGATCACTGGCTGGCCCATCCTCTGAGTACCGCGGTACCCCTGGATGTCCATCACTGA
>E16
CAGCAGCTTCTGCGGCATCAGCTGCGTCTGCCGCCACCGAGGGTTATGCTCACACCCANGCTCTCCCCCCCCTCTGAAAAAAATACCGGGAACCCGTGGGTGTCCATCTGTGA
>E17
CAGCAGCAGCTTCTGCGGCATCAGCTGCGTCTGGATGCTATGGGAGCGGCATGCTCGCAGCCAGGCTCTGCCCAGCCTCTGCCAGACATACCGCGGTACCCCTGGATGTCCATC
>E18
AGCAGCAGCTTCTGCGGCATCAGCTGCGTCTGCCGCCACCGGATGGTATGGGAGGGGGATGTTCGCAGCCAGGGTCTGCCCACCCTCTGCCAAAAATACCGCGGTACCCCTGGATGTCCATCACTGA
>E19
AAGCAGCAGCTTCTGCGGCATCAGCTGCGCTGCCGCCACCGTCTGGCCCCGTCTGCCCACATACCAGCCAGACCCCCGGTGGTNCNCCTGTGACCCCATCACTGAGGATGT
>E20
AAGCAGCAGCTTCTGCGGCATCAGCTGCGTCTGCCGCCACCGGGATGTGCCACCCAGGGGCTCTCCCCCCTCTGTGAAAAATACACCGGGACCCCCGGGGGTGCCCCACGGAGA


>eGFP_E1
TCAGCAGCAGCTTCTGCGGCATCAGCTGCGTCTGCCGCCACCGTGGATGCTATGGGAGCGGCATGCTCGCAGCCAGGCTCTGCCCAGCCTCTGCCAGACATACCGCGGTACCCCTGGATGTCCATCACTGA
>eGFP_E2
TCATCAAGCAGCAGCTTCTGCGGCATCAGCTGCGTCTGCCGCCACCGTGGATGCTATGGGAGCGGCATGCTCGCAGCCAGGCTCTGCCCAGCCTCTGCCAGACATACCGCGGTACCCCTGGATGTCCATC
>eGFP_E3
CAGCAGCAGCTTCTGCGGCATCAGCTGCGTCTGCCGCCACCGTGGATGCTATGGGAGCGGCATGCTCGCAGCCAGGCTCTGCCCAGCCTCTGCCAGACATACCGCGGTACCCCTGGATGTCCATCAGTGAG
>eGFP_E4
CAGCAGCTTCTGCGGCATCAGCTGCGTCTGCCGCCACCGTGGATGCTATGGGAGCGGCATGCTCGCAGCCAGGCTCTGCCCAGCCTCTGCCAGACATACCGCGGTACCCCTGGATGTCCATCACTG
>eGFP_E5
CAGCAGCAGCTTCTGCGGCATCAGCTGCGTCTGCCGCCACCGTGGATGCTATGGGAGCGGCATGCTCGCAGCCAGGCTCTGCCCAGCCTCTGCCAGACATACCGCGGTACCCCTGGATGTCCATCACTG
>eGFP_E6
CAAGCAGCAGCTTCTGCGGCATCAGCTGCGTCTGCCGCCACCGTGGATGCTATGGGAGCGGCATGCTCGCAGCCAGGCTCTGCCCAGCCTCTGCCAGACATACCGCGGTACCCCTGGATGTCCATCACTGA
>eGFP_E7
CAGCAGCAGCTTCTGCGGCATCAGCTGCGTCTGCCGCCACCGTGGATGCTATGGGAGCGGCATGCTCGCAGCCAGGCTCTGCCCAGCCTCTGCCAGACATACCGCGGTACCCCTGGATGTCCATC
>eGFP_E8
TCAAGCAGCAGCTTCTGCGGCATCAGCTGCGTCTGCCGCCACCGTGGATGCTATGGGAGCGGCATGCTCGCAGCCAGGCTCTGCCCAGCCTCTGCCAGACATACCGCGGTACCCCTGGATGTCCATCACTG
>eGFP_E9
CAGCAGCTTCTGCGGCATCAGCTGCGTCTGCCGCCACCGTGGATGCTATGGGAGCGGCATGCTCGCAGCCAGGCTCTGCCCAGCCTCTGCCAGACATACCGCGGTACCCCTGGATGTCCATC
>eGFP_E10
CAAGCAGCAGCTTCTGCGGCATCAGCTGCGTCTGCCGCCACCGTGGATGCTATGGGAGCGGCATGCTCGCAGCCAGGCTCTGCCCAGCCTCTGCCAGACATACCGCGGTACCCCTGGATGTCCATC
>eGFP_E11
TCAGCAGCAGCTTCTGCGGCATCAGCTGCGTCTGCCGCCACCGTGGATGCTATGGGAGCGGCATGCTCGCAGCCAGGCTCTGCCCAGCCTCTGCCAGACATACCGCGGTACCCCTGGATGTCCATC
>eGFP_E12
TCAAGCAGCAGCTTCTGCGGCATCAGCTGCGTCTGCCGCCACCGTGGATGCTATGGGAGCGGCATGCTCGCAGCCAGGCTCTGCCCAGCCTCTGCCAGACATACCGCGGTACCCCTGGATGTCCATCACTG
>eGFP_E13
TCAGCAGCAGCTTCTGCGGCATCAGCTGCGTCTGCCGCCACCGTGGATGCTATGGGAGCGGCATGCTCGCAGCCAGGCTCTGCCCAGCCTCTGCCAGACATACCGCGGTACCCCTGGATGTCCATCACTG


>518L2
AGCAGCAGCTTCTGCGGCATCAGCTGCGTCTGCCGCCACCGATGTTATGGAGCGGCATGCTCNCACCCAGGTTCTGCCCACCCTCTGAAAAAAATACCGGGCCCCCGTGGATGTCCATCGGTGAATGGG
>SLL1
CAGCAGCTTCTGCGGCATCAGCTGCGTCTGCCGCCACCGTATGGGAGGGGTGCTCGCACCAGGCTCTGCCCACTCTCTGCCAAAAATACCGCGGCACCCCTGGGTGTCCATCAGTGA
>SWL
AGCAGCTTCTGCGGCATCAGCTGCGTCTGCCGCCACCGTATGGGGGTGTGCTCACACNCGGGCTCTCCCCACCCTCTGAAAAATATACCGCGNCACCCGTGGGTGTCCATCGGTGA
>DP
CTCAGCAGCAGCTTCTGCGGCATCAGCTGCGTCTGCCGCCACCGTATGGGAGAGGCATGCTCTCACCCNGGCTCTGCCCACCCTCTGAAAAATATATCGCGGTACCCGTGTGTGTCTATCTGTGAGNGGG
>AN
ATNNTCAAGCAGCAGCTTCTGCGGCATCAGCTGCGTCTGCCGCCACCGTGGATGCTATGGNGAGCGGCATGCTCGCAGCCAGGCTCTGCCCAGCCTCTGCCAGACATACCGCGGTACCCCTGGATGTCCATCACTGAA


>BT_1
GGGAGGAGACCCAATGGTGAACTACGCGCTGGGCCAGCACAACGGTGGAGCAGCGGTGTCGGCAGCATCGGCCAGCATGGCAGCCGCTGCACAGTTTTATCATCAAGCAGCAGCTTCTGCGGATGGATGCTATGGGAGCGGCATGCTCGCAGCCAGGCTCTGCCCAGCCTCTGCCAGACATACCGCGGTACCCCTGGATGTCCATCACTG
>BT_2
GGGAGGAGACCCAATGGTGAACTACGCGCTGGGCCAGCACAACGGTGGAGCAGCGGTGTCGGCAGCATCGGCCAGCATGGCAGCCGCTGCACAGTTTTATCATCAAGCAGCAGCTTCTGCGGATGGATGCTATGGGAGCGGCATGCTCGCAGCCAGGCTCTGCCCAGCCTCTGCCAGACATACCGCGGTACCCCTGGATGTCCATCACTG
>BT_3
CTTCTAGAAGANGGGAGGAGACCCAATGGTGAACTACGCGCTGGGCCAGCACAACGGTGGAGCAGCGGTGTCGGCAGCATCGGCCAGCATGGCAGCCGCTGCACAGTTTTATCATCAAGCAGCAGCTTCTGCTCGCAGCCAGGCTCTGCCCAGCCTCTGCCAGACATACCGCGGTACCCCTGGATGTCCATCACTGATCTTGC
>BT_4
CAGANGGGAGGAGACCCAATGGTGAACTACGCGCTGGGCCAGCACAACGGTGGAGCAGCGGTGTCGGCAGCATCGGCCAGCATGGCAGCCGCTGCACAGTTTTATCATCAAGCAGCAGCTTCTGCGGCATCAGCTGCGTCTGATGCTATGGGAGCGGCATGCTCGCAGCCAGGCTCTGCCCAGCCTCTGCCAGACATACCGCGGTACCCCTGGATGTCCATCAC
>BT_5
GCTCGAGTTTTTCNGCAAGANGGNGTCGGCAGCATCGGCCAGCATGGCAGCCGCTGCACAGTTTTATCATCAAGCAGCAGCTTCTGCGGCATCAGCGGCAAGCGGCATGCTCGCAGCCAGGCTCTGCCCAGCCTCTGCCAGACATACCGCGGTACCCCTGGATGTCCATCACTGNTCTTCTAGAAG
>BT_6
CTTCTAGAAGANGGTGTCGGCAGCATCGGCCAGCATGGCAGCCGCTGCACAGTTTTATCATCAAGCAGCAGCTTCTGCGGCATCAGCTGCCAGACATACCGCGGTACCCCTGGATGTCCATCACTGATCTTGCNGAAAAACTCGAGCC
>BT_7
CGAGTTTTTCNGCAAGATCAGNGATGGACATCCAGGGGTACCGCGGTATGCCTGGCAGAGGCTGGGCAGAGCCTGGCTGCGAGCATGCCGCTCCCATAGCATCCACGGTGGCGGCAGACGCAGCTGATGCCGCAGAAGCTGCTGCTTGATGATAAAACTGTGCAGCGGCTGCCATGCTGGCCGATGCTGCCGACACCNTCTTCTAGAA
