# Supplementary material for: CRISPR/Cas9 mediated knockout of the abdominal-A homeotic gene in fall armyworm moth (Spodoptera frugiperda)
Source: PLoS One. 2018 Dec 6;13(12):e0208647. doi: 10.1371/journal.pone.0208647 (PMC6283638; doi:10.1371/journal.pone.0208647)
Supplement: S1 File — (XLSX) [file pone.0208647.s009.xlsx]

## Sheet: unhatched egg HRM
	Well	Fluor	Content	Sample	Sample description	Cluster		Percent Confidence	Comments	Confirmed by sequencing?
	B01	SYBR	Unkn	E1 5/16		Cluster 1		96.5355
	B02	SYBR	Unkn	E2 5/16		Cluster 1		97.474
	B03	SYBR	Unkn	E3 5/16		Cluster 1		97.3933
	B05	SYBR	Unkn	E5 5/16		Cluster 1		96.5997
	B06	SYBR	Unkn	E6 5/16		Cluster 1		97.4845
	B07	SYBR	Unkn	E7 5/16		Cluster 1		97.4068
	B08	SYBR	Unkn	E8 5/16		Cluster 1		97.698
	B11	SYBR	Unkn	E11 5/16		Cluster 1		97.2261
	B12	SYBR	Unkn	E12 5/16		Cluster 1		92.8922
	C01	SYBR	Unkn	E13 5/16		Cluster 1		97.4572
	C07	SYBR	Unkn	E19 5/16		Cluster 1		98.0129
	C08	SYBR	Unkn	E20 5/16		Cluster 1		89.317
	E01	SYBR	Unkn	E1	unhatched embryo injected with Sfabd-A sgRNA/Cas9	Cluster 1		95.658	mutant	Yes
	E03	SYBR	Unkn	E3	unhatched embryo injected with Sfabd-A sgRNA/Cas9	Cluster 1		69.0149	mutant	Yes
	E04	SYBR	Unkn	E4	unhatched embryo injected with Sfabd-A sgRNA/Cas9	Cluster 1		98.3443	mutant	Yes
	E05	SYBR	Unkn	E5	unhatched embryo injected with Sfabd-A sgRNA/Cas9	Cluster 1		80.3346	mutant	Yes
	E07	SYBR	Unkn	E7	unhatched embryo injected with Sfabd-A sgRNA/Cas9	Cluster 1		95.241	mutant	Yes
	E10	SYBR	Unkn	E10	unhatched embryo injected with Sfabd-A sgRNA/Cas9	Cluster 1		76.3221	mutant	Yes
	E12	SYBR	Unkn	E12	unhatched embryo injected with Sfabd-A sgRNA/Cas9	Cluster 1		96.7025	mutant	Yes
	F04	SYBR	Unkn	E16	unhatched embryo injected with Sfabd-A sgRNA/Cas9	Cluster 1		98.0718	mutant	Yes
	F05	SYBR	Unkn	E17	unhatched embryo injected with Sfabd-A sgRNA/Cas9	Cluster 1		97.2077	mutant	Yes
	F06	SYBR	Unkn	E18	unhatched embryo injected with Sfabd-A sgRNA/Cas9	Cluster 1		92.3744	mutant	Yes
	F08	SYBR	Unkn	E20	unhatched embryo injected with Sfabd-A sgRNA/Cas9	Cluster 1		96.9193	mutant	Yes
	B04	SYBR	Unkn	E4 5/16	unhatched embryo injected with Sfabd-A sgRNA/Cas9	Cluster 2		96.9348	mutant	Yes
	B10	SYBR	Unkn	E10 5/16	unhatched embryo injected with Sfabd-A sgRNA/Cas9	Cluster 2		96.7941	mutant	Yes
	C02	SYBR	Unkn	E14 5/16	unhatched embryo injected with Sfabd-A sgRNA/Cas9	Cluster 2		97.4455	mutant	Yes
	C03	SYBR	Unkn	E15 5/16	unhatched embryo injected with Sfabd-A sgRNA/Cas9	Cluster 2		97.8066	mutant	Yes
	C05	SYBR	Unkn	E17 5/16	unhatched embryo injected with Sfabd-A sgRNA/Cas9	Cluster 2		96.1814	mutant	Yes
	C06	SYBR	Unkn	E18 5/16	unhatched embryo injected with Sfabd-A sgRNA/Cas9	Cluster 2		97.6129	mutant	Yes
	C09	SYBR	Unkn	E21 5/16	unhatched embryo injected with Sfabd-A sgRNA/Cas9	Cluster 2		97.7947	mutant	Yes
	C10	SYBR	Unkn	E22 5/16	unhatched embryo injected with Sfabd-A sgRNA/Cas9	Cluster 2		97.7804	mutant	Yes
	C12	SYBR	Unkn	E24 5/16	unhatched embryo injected with Sfabd-A sgRNA/Cas9	Cluster 2		96.2076	mutant	Yes
	E11	SYBR	Unkn	E11	unhatched embryo injected with Sfabd-A sgRNA/Cas9	Cluster 2		96.2738	mutant	Yes
	F02	SYBR	Unkn	E14	unhatched embryo injected with Sfabd-A sgRNA/Cas9	Cluster 2		97.7947	mutant	Yes
	F03	SYBR	Unkn	E15	unhatched embryo injected with Sfabd-A sgRNA/Cas9	Cluster 2		97.358	mutant	Yes
	F07	SYBR	Unkn	E19	unhatched embryo injected with Sfabd-A sgRNA/Cas9	Cluster 2		98.3936	mutant	Yes
	B09	SYBR	Unkn	E9 5/16	unhatched embryo injected with Sfabd-A sgRNA/Cas9	Cluster 3		58.1123	mutant	Yes
	E02	SYBR	Unkn	E2	unhatched embryo injected with Sfabd-A sgRNA/Cas9	Cluster 3		97.1576	mutant	Yes
	E08	SYBR	Unkn	E8	unhatched embryo injected with Sfabd-A sgRNA/Cas9	Cluster 3		54.5526	mutant	Yes
	E09	SYBR	Unkn	E9	unhatched embryo injected with Sfabd-A sgRNA/Cas9	Cluster 3		97.5892	mutant	Yes
	F01	SYBR	Unkn	E13	unhatched embryo injected with Sfabd-A sgRNA/Cas9	Cluster 3		96.265	mutant	Yes
	C04	SYBR	Unkn	E16 5/16	unhatched embryo injected with Sfabd-A sgRNA/Cas9	Cluster 4		96.359	mutant	Yes
	E06	SYBR	Unkn	E6	unhatched embryo injected with Sfabd-A sgRNA/Cas9	Cluster 4		96.44	mutant	Yes
	C11	SYBR	Unkn	eGFP_E1	unhatched embryo injected with GFP sgRNA/Cas9	Cluster 5		98.4866	Wildtype	Yes
	H01	SYBR	NTC			<Excluded>

## Sheet: moth HRM1
	Well	Fluor	Content	Sample	Sample description	Cluster		Percent Confidence	Comments	Confirmed by sequencing?
	B01	SYBR	Unkn	518L1	Sfabd-A sgRNA/Cas9 treated male moth without mutant phenotype	Cluster 1		98.2402	Wildtype
	B03	SYBR	Unkn	518L3	Sfabd-A sgRNA/Cas9 treated female moth without mutant phenotype	Cluster 1		99.9382	Wildtype
	B04	SYBR	Unkn	GFPL1	eGFP sgRNA/Cas9 treated male moth	Cluster 1		99.9387	Wildtype
	B05	SYBR	Unkn	GFPL2	eGFP sgRNA/Cas9 treated female moth	Cluster 1		99.4102	Wildtype
	B06	SYBR	Unkn	CONL1	uninjected male moth	Cluster 1		99.8841	Wildtype
	B07	SYBR	Unkn	CONL2	uninjected female moth	Cluster 1		99.8265	Wildtype
	C04	SYBR	Unkn	SL	Sfabd-A sgRNA/Cas9 treated male moth without mutant phenotype	Cluster 1		99.6553	Wildtype
	B02	SYBR	Unkn	518L2	Sfabd-A sgRNA/Cas9 treated female moth without mutant phenotype	Cluster 2		97.3219	Mutant	yes
	B10	SYBR	Unkn	SLL1	Sfabd-A sgRNA/Cas9 treated male moth with short proleg during larval stage	Cluster 2		91.8999	Mutant	yes
	B12	SYBR	Unkn	SWL	Sfabd-A sgRNA/Cas9 treated female moth with short proleg + malformed segment during larval stage	Cluster 2		96.8427	Mutant	yes
	C03	SYBR	Unkn	DP	Sfabd-A sgRNA/Cas9 treated male moth with deformed exoskeleton during pupal stage	Cluster 2		93.076	Mutant	yes
	B08	SYBR	Unkn	BL1	Sfabd-A sgRNA/Cas9 treated male moth with malformed segment during larval stage	Cluster 3		94.0587	Mutant
	C01	SYBR	Unkn	BT1	Sfabd-A sgRNA/Cas9 treated female moth with malformed segment during larval stage	Cluster 3		90.6617	Mutant
	C02	SYBR	Unkn	AN	Sfabd-A sgRNA/Cas9 treated male moth with malformed antenna	Cluster 3		96.9792	Mutant	yes
	B11	SYBR	Unkn	SLL2	Sfabd-A sgRNA/Cas9 treated female moth with short proleg during larval stage	Cluster 4		74.8135	Mutant
	C05	SYBR	Unkn	BT	Sfabd-A sgRNA/Cas9 treated male moth with malformed segment	Cluster 4		90.9569	Mutant	yes
	B09	SYBR	Unkn	BL2	Sfabd-A sgRNA/Cas9 treated female moth with malformed segment during larval stage	Cluster 5		99.4134	Mutant
	H01	SYBR	NTC			<Excluded>

## Sheet: moth HRM2
	Well	Fluor	Content	Sample	Sample description	Cluster		Percent Confidence	Comments
	B01	SYBR	Unkn	518F1	Sfabd-A sgRNA/Cas9 treated female moth with no obvious mutant phenotype	Cluster 1		98.4459	Wildtype
	B03	SYBR	Unkn	518F3	Sfabd-A sgRNA/Cas9 treated female moth with no obvious mutant phenotype	Cluster 1		99.7114	Wildtype
	B04	SYBR	Unkn	518F4	Sfabd-A sgRNA/Cas9 treated female moth with no obvious mutant phenotype	Cluster 1		93.1568	Wildtype
	B05	SYBR	Unkn	518M1	Sfabd-A sgRNA/Cas9 treated male moth with no obvious mutant phenotype	Cluster 1		91.2425	Wildtype
	B06	SYBR	Unkn	518M2	Sfabd-A sgRNA/Cas9 treated male moth with no obvious mutant phenotype	Cluster 1		99.066	Wildtype
	B08	SYBR	Unkn	518M4	Sfabd-A sgRNA/Cas9 treated male moth with no obvious mutant phenotype	Cluster 1		99.3343	Wildtype
	B09	SYBR	Unkn	conM1	uninjected male moth	Cluster 1		98.2531	Wildtype
	B10	SYBR	Unkn	conF1	uninjected female moth	Cluster 1		99.7298	Wildtype
	C01	SYBR	Unkn	GFPM1	eGFP sgRNA/Cas9 treated male moth with no obvious mutant phenotype	Cluster 1		99.5481	Wildtype
	C02	SYBR	Unkn	GFPF1	eGFP sgRNA/Cas9 treated female moth with no obvious mutant phenotype	Cluster 1		99.4676	Wildtype
	C04	SYBR	Unkn	518F6	Sfabd-A sgRNA/Cas9 treated female moth with no obvious mutant phenotype	Cluster 1		98.5183	Wildtype
	C05	SYBR	Unkn	518F7	Sfabd-A sgRNA/Cas9 treated female moth with no obvious mutant phenotype	Cluster 1		99.5871	Wildtype
	C08	SYBR	Unkn	518M5	Sfabd-A sgRNA/Cas9 treated male moth with no obvious mutant phenotype	Cluster 1		99.5397	Wildtype
	C11	SYBR	Unkn	518M8	Sfabd-A sgRNA/Cas9 treated male moth with no obvious mutant phenotype	Cluster 1		97.1722	Wildtype
	D01	SYBR	Unkn	518F10	Sfabd-A sgRNA/Cas9 treated female moth with no obvious mutant phenotype	Cluster 1		98.371	Wildtype
	D03	SYBR	Unkn	518F12	Sfabd-A sgRNA/Cas9 treated female moth with no obvious mutant phenotype	Cluster 1		99.2943	Wildtype
	D04	SYBR	Unkn	518F13	Sfabd-A sgRNA/Cas9 treated female moth with no obvious mutant phenotype	Cluster 1		97.5807	Wildtype
	D05	SYBR	Unkn	518M10	Sfabd-A sgRNA/Cas9 treated male moth with no obvious mutant phenotype	Cluster 1		98.9404	Wildtype
	D07	SYBR	Unkn	518M12	Sfabd-A sgRNA/Cas9 treated male moth with no obvious mutant phenotype	Cluster 1		99.5779	Wildtype
	D08	SYBR	Unkn	518M13	Sfabd-A sgRNA/Cas9 treated male moth with no obvious mutant phenotype	Cluster 1		96.0102	Wildtype
	D09	SYBR	Unkn	518M14	Sfabd-A sgRNA/Cas9 treated male moth with no obvious mutant phenotype	Cluster 1		94.6114	Wildtype
	B02	SYBR	Unkn	518F2	Sfabd-A sgRNA/Cas9 treated female moth with no obvious mutant phenotype	Cluster 2		99.1157	Mutant
	B07	SYBR	Unkn	518M3	Sfabd-A sgRNA/Cas9 treated male moth with no obvious mutant phenotype	Cluster 2		76.2636	Mutant
	C03	SYBR	Unkn	518F5	Sfabd-A sgRNA/Cas9 treated female moth with no obvious mutant phenotype	Cluster 2		98.5646	Mutant
	C06	SYBR	Unkn	518F8	Sfabd-A sgRNA/Cas9 treated female moth with no obvious mutant phenotype	Cluster 2		99.683	Mutant
	C07	SYBR	Unkn	518F9	Sfabd-A sgRNA/Cas9 treated female moth with no obvious mutant phenotype	Cluster 2		99.2042	Mutant
	C12	SYBR	Unkn	518M9	Sfabd-A sgRNA/Cas9 treated male moth with no obvious mutant phenotype	Cluster 2		98.0357	Mutant
	D02	SYBR	Unkn	518F11	Sfabd-A sgRNA/Cas9 treated female moth with no obvious mutant phenotype	Cluster 2		90.4189	Mutant
	D06	SYBR	Unkn	518M11	Sfabd-A sgRNA/Cas9 treated female moth with no obvious mutant phenotype	Cluster 2		98.4905	Mutant
	C09	SYBR	Unkn	518M6	Sfabd-A sgRNA/Cas9 treated male moth with no obvious mutant phenotype	Cluster 3		99.1743	Mutant
	C10	SYBR	Unkn	518M7	Sfabd-A sgRNA/Cas9 treated male moth with no obvious mutant phenotype	Cluster 3		99.3552	Mutant
	D10	SYBR	Unkn	SL1	Sfabd-A sgRNA/Cas9 treated male moth with short proleg	Cluster 3		98.126	Mutant
	H01	SYBR	NTC			<Excluded>
